# Supplementary material for: Comprehensive analysis of the transcriptional profile of the Mediator complex across human cancer types
Source: Oncotarget. 2016 Mar 30;7(17):23043–55. doi: 10.18632/oncotarget.8469 (PMC5029609; doi:10.18632/oncotarget.8469)
Supplement: Supplementary file 2 [file oncotarget-07-23043-s002.xlsx]

## Sheet: Blatt7
Overexpression (OE)
		MED1					MED4					MED6					MED7					MED8					MED9					MED10					MED11					MED12					MED12L
		n (total)	n (OE)	Frequency (%)		Frequenz MED4-Überexpression	n (total)	n (OE)	Frequency (%)		Frequenz MED6-Überexpression	n (total)	n (OE)	Frequency (%)		Frequenz MED7-Überexpression (%)	n (total)	n (OE)	Frequency (%)		Frequenz MED8-Überexpression	n (total)	n (OE)	Frequency (%)		Frequenz MED9-Überexpression (%)	n (total)	n (OE)	Frequency (%)		Frequenz MED10-Überexpression	n (total)	n (OE)	Frequency (%)			n (total)	n (OE)	Frequency (%)			n (total)	n (OE)	Frequency (%)			n (total)	n (OE)	Frequency (%)
Sum		5110	2678				4188	662				840	98				32	18				1631	963				377	43				820	169				2630	2				3982	338				3079	448
Bladder Cancer	0.743119	109	81	74.3119		#DIV/0!	0	0	0		0.256881	109	28	25.6881		#DIV/0!	0	0	0		1	109	109	100		#DIV/0!	0	0	0		#DIV/0!	0	0	0		#DIV/0!	0	0	0		0.150538	186	28	15.0538		#DIV/0!	0	0	0
Cancer of Brain and CNS	0.933244	749	699	93.3244		0.776989	704	547	77.6989		#DIV/0!	0	0	0		#DIV/0!	0	0	0		#DIV/0!	0	0	0		#DIV/0!	0	0	0		#DIV/0!	0	0	0		#DIV/0!	0	0	0		#DIV/0!	0	0	0		#DIV/0!	0	0	0
Breast Cancer	0.600712	2810	1688	60.0712		0.0071048	2815	20	0.71048		#DIV/0!	0	0	0		#DIV/0!	0	0	0		#DIV/0!	0	0	0		#DIV/0!	0	0	0		#DIV/0!	0	7	0		0.000760456	2630	2	0.0760456		0.00151057	2648	4	0.151057		0.167615	2637	442	16.7615
Cervical Cancer	0	0	0	0		#DIV/0!	0	0	0		#DIV/0!	0	0	0		#DIV/0!	0	0	0		#DIV/0!	0	0	0		#DIV/0!	0	0	0		#DIV/0!	0	0	0		#DIV/0!	0	0	0		#DIV/0!	0	0	0		#DIV/0!	0	0	0
Colorectal Cancer	0.237557	442	105	23.7557		0.0411765	510	21	4.11765		0.045098	510	23	4.5098		#DIV/0!	0	0	0		#DIV/0!	0	0	0		#DIV/0!	0	0	0		0.167421	442	74	16.7421		#DIV/0!	0	0	0		0.137255	510	70	13.7255		0.0135747	442	6	1.35747
Esophageal Cancer	#DIV/0!	0	0	0		#DIV/0!	0	0	0		#DIV/0!	0	0	0		#DIV/0!	0	0	0		#DIV/0!	0	0	0		#DIV/0!	0	0	0		#DIV/0!	0	0	0		#DIV/0!	0	0	0		#DIV/0!	0	0	0		#DIV/0!	0	0	0
Gastric cancer	0.0671141	149	10	6.71141		0.421769	147	62	42.1769		#DIV/0!	0	0	0		#DIV/0!	0	0	0		#DIV/0!	0	0	0		#DIV/0!	0	0	0		#DIV/0!	0	0	0		#DIV/0!	0	0	0		#DIV/0!	0	0	0		#DIV/0!	0	0	0
Head and Neck Cancer	0.421053	171	72	42.1053		#DIV/0!	0	0	0		0.181287	171	31	18.1287		#DIV/0!	0	0	0		0.183432	169	31	18.3432		#DIV/0!	0	0	0		#DIV/0!	0	0	0		#DIV/0!	0	0	0		#DIV/0!	0	0	0		#DIV/0!	0	0	0
Kidney Cancer	0	50	0	0		#DIV/0!	0	0	0		0.32	50	16	32		#DIV/0!	0	0	0		0.2	50	10	20		#DIV/0!	0	0	0		#DIV/0!	0	0	0		#DIV/0!	0	0	0		#DIV/0!	0	0	0		#DIV/0!	0	0	0
Leukemia	#DIV/0!	0	0	0		#DIV/0!	0	0	0		#DIV/0!	0	0	0		#DIV/0!	0	0	0		#DIV/0!	0	0	0		#DIV/0!	0	0	0		#DIV/0!	0	0	0		#DIV/0!	0	0	0		#DIV/0!	0	0	0		#DIV/0!	0	0	0
Liver Cancer	#DIV/0!	0	0	0		#DIV/0!	0	0	0		#DIV/0!	0	0	0		#DIV/0!	0	0	0		#DIV/0!	0	0	0		#DIV/0!	0	0	0		#DIV/0!	0	0	0		#DIV/0!	0	0	0		#DIV/0!	0	0	0		#DIV/0!	0	0	0
Lung Cancer	0.0365079	630	23	3.65079		#DIV/0!	0	0	0		#DIV/0!	0	0	0		#DIV/0!	0	0	0		0.467909	483	226	46.7909		0.114058	377	43	11.4058		0.232804	378	88	23.2804		#DIV/0!	0	0	0		0.359873	628	226	35.9873		#DIV/0!	0	0	0
Lymphoma	#DIV/0!	0	0	0		#DIV/0!	0	0	0		#DIV/0!	0	0	0		#DIV/0!	0	0	0		#DIV/0!	0	0	0		#DIV/0!	0	0	0		#DIV/0!	0	0	0		#DIV/0!	0	0	0		#DIV/0!	0	0	0		#DIV/0!	0	0	0
Melanoma	#DIV/0!	0	0	0		#DIV/0!	0	0	0		#DIV/0!	0	0	0		0.3	20	6	30		#DIV/0!	0	1	0		#DIV/0!	0	0	0		#DIV/0!	0	0	0		#DIV/0!	0	0	0		#DIV/0!	0	0	0		#DIV/0!	0	0	0
Myeloma	#DIV/0!	0	0	0		#DIV/0!	0	0	0		#DIV/0!	0	0	0		#DIV/0!	0	0	0		#DIV/0!	0	0	0		#DIV/0!	0	0	0		#DIV/0!	0	0	0		#DIV/0!	0	0	0		#DIV/0!	0	0	0		#DIV/0!	0	0	0
Other Cancer*	#DIV/0!	0	0	0		#DIV/0!	0	0	0		#DIV/0!	0	0	0		#DIV/0!	0	0	0		#DIV/0!	0	0	0		#DIV/0!	0	0	0		#DIV/0!	0	0	0		#DIV/0!	0	0	0		#DIV/0!	0	0	0		#DIV/0!	0	0	0
Ovarian Cancer	#DIV/0!	0	0	0		#DIV/0!	0	0	0		#DIV/0!	0	0	0		#DIV/0!	0	0	0		0.714634	820	586	71.4634		#DIV/0!	0	0	0		#DIV/0!	0	0	0		#DIV/0!	0	0	0		#DIV/0!	0	0	0		#DIV/0!	0	0	0
Pancreatic Cancer	#DIV/0!	0	0	0		1	12	12	100		#DIV/0!	0	0	0		1	12	12	100		#DIV/0!	0	0	0		#DIV/0!	0	0	0		#DIV/0!	0	0	0		#DIV/0!	0	0	0		1	10	10	100		#DIV/0!	0	0	0
Prostate Cancer	#DIV/0!	0	0	0		#DIV/0!	0	0	0		#DIV/0!	0	0	0		#DIV/0!	0	0	0		#DIV/0!	0	0	0		#DIV/0!	0	0	0		#DIV/0!	0	0	0		#DIV/0!	0	0	0		#DIV/0!	0	0	0		#DIV/0!	0	0	0
Sarcoma	#DIV/0!	0	0	0		#DIV/0!	0	0	0		#DIV/0!	0	0	0		#DIV/0!	0	0	0		#DIV/0!	0	0	0		#DIV/0!	0	0	0		#DIV/0!	0	0	0		#DIV/0!	0	0	0		#DIV/0!	0	0	0		#DIV/0!	0	0	0
Testicular Cancer		0	0	0			0	0	0			0	0	0			0	0	0			0	0	0			0	0	0			0	0	0			0	0	0			0	0	0			0	0	0
Underexpression (UE)
		MED1					MED4					MED6					MED7					MED8					MED9					MED10					MED11					MED12					MED12L
	Frequenz MED1-Unterexpression	n (total)	n (UE)	Frequency (%)		Frequenz MED4-Unterexpression	n (total)	n (UE)	Frequency (%)		Frequenz MED6-Unterexpression (%)	n (total)	n (UE)	Frequency (%)		Frequenz MED7-Unterexpression (%)	n (total)	n (UE)	Frequency (%)		Frequenz MED8-Unterexpression	n (total)	n (UE)	Frequency (%)		Frequenz MED9-Unterexpression (%)	n (total)	n (UE)	Frequency (%)		Frequenz MED10-Unterexpression	n (total)	n (UE)	Frequency (%)			n (total)	n (UE)	Frequency (%)			n (total)	n (UE)	Frequency (%)			n (total)	n (UE)	Frequency (%)
Sum		1321	452				1538	270				4414	365				572	205				1335	191				460	230				3199	95				3072	329				4099	758				317	252
Bladder Cancer		0	0	0		#DIV/0!	0	0	0		#DIV/0!	0	0	0		#DIV/0!	0	0	0		#DIV/0!	0	0	0		#DIV/0!	0	0	0		#DIV/0!	0	0	0		#DIV/0!	0	0	0		#DIV/0!	0	0	0		#DIV/0!	0	0	0
Cancer of Brain and CNS		0	0	0		0.115057	704	81	11.5057		0.142045	704	100	14.2045		#DIV/0!	0	0	0		0.223011	704	157	22.3011		#DIV/0!	0	0	0		#DIV/0!	0	0	0		#DIV/0!	0	0	0		#DIV/0!	0	0	0		#DIV/0!	0	0	0
Breast Cancer		0	0	0		#DIV/0!	0	0	0		0.0145251	2685	39	1.45251		#DIV/0!	0	0	0		#DIV/0!	0	0	0		#DIV/0!	0	0	0		0.00249822	2802	7	0.249822		0.000760456	2630	2	0.0760456		0.0150886	2651	40	1.50886		#DIV/0!	0	0	0
Cervical Cancer		0	0	0		#DIV/0!	0	0	0		#DIV/0!	0	0	0		#DIV/0!	0	0	0		#DIV/0!	0	0	0		#DIV/0!	0	0	0		#DIV/0!	0	0	0		#DIV/0!	0	0	0		#DIV/0!	0	0	0		#DIV/0!	0	0	0
Colorectal Cancer	0.437358	439	192	43.7358		#DIV/0!	0	0	0		#DIV/0!	0	0	0		0.356863	510	182	35.6863		0.0391304	460	18	3.91304		0.5	460	230	50		#DIV/0!	0	0	0		0.739819	442	327	73.9819		#DIV/0!	0	0	0		#DIV/0!	0	0	0
Esophageal Cancer		0	0	0		#DIV/0!	0	0	0		#DIV/0!	0	0	0		#DIV/0!	0	0	0		#DIV/0!	0	0	0		#DIV/0!	0	0	0		#DIV/0!	0	0	0		#DIV/0!	0	0	0		#DIV/0!	0	0	0		#DIV/0!	0	0	0
Gastric cancer		0	0	0		#DIV/0!	0	0	0		#DIV/0!	0	0	0		#DIV/0!	0	0	0		#DIV/0!	0	0	0		#DIV/0!	0	0	0		#DIV/0!	0	0	0		#DIV/0!	0	0	0		#DIV/0!	0	0	0		#DIV/0!	0	0	0
Head and Neck Cancer		0	0	0		#DIV/0!	0	0	0		0.0818713	171	14	8.18713		#DIV/0!	0	0	0		0.0935673	171	16	9.35673		#DIV/0!	0	0	0		#DIV/0!	0	0	0		#DIV/0!	0	0	0		#DIV/0!	0	0	0		#DIV/0!	0	0	0
Kidney Cancer		0	0	0		#DIV/0!	0	0	0		#DIV/0!	0	0	0		0.133333	45	6	13.3333		#DIV/0!	0	0	0		#DIV/0!	0	0	0		#DIV/0!	0	0	0		#DIV/0!	0	0	0		#DIV/0!	0	0	0		#DIV/0!	0	0	0
Leukemia		0	0	0		#DIV/0!	0	0	0		#DIV/0!	0	0	0		#DIV/0!	0	0	0		#DIV/0!	0	0	0		#DIV/0!	0	0	0		#DIV/0!	0	0	0		#DIV/0!	0	0	0		#DIV/0!	0	0	0		#DIV/0!	0	0	0
Liver Cancer		0	0	0		#DIV/0!	0	0	0		#DIV/0!	0	0	0		#DIV/0!	0	0	0		#DIV/0!	0	0	0		#DIV/0!	0	0	0		#DIV/0!	0	0	0		#DIV/0!	0	0	0		#DIV/0!	0	0	0		#DIV/0!	0	0	0
Lung Cancer		0	0	0		#DIV/0!	0	0	0		#DIV/0!	0	0	0		#DIV/0!	0	0	0		#DIV/0!	0	0	0		#DIV/0!	0	0	0		0.112299	374	42	11.2299		#DIV/0!	0	0	0		0.210191	628	132	21.0191		0.712934	317	226	71.2934
Lymphoma	0.2	20	4	20		0.2	20	4	20		0.35	20	7	35		#DIV/0!	0	0	0		#DIV/0!	0	0	0		#DIV/0!	0	0	0		#DIV/0!	0	0	0		#DIV/0!	0	0	0		#DIV/0!	0	0	0		#DIV/0!	0	0	0
Melanoma	0.3	20	6	30		#DIV/0!	0	0	0		1	14	14	100		#DIV/0!	0	0	0		#DIV/0!	0	0	0		#DIV/0!	0	0	0		#DIV/0!	0	0	0		#DIV/0!	0	0	0		#DIV/0!	0	0	0		#DIV/0!	0	0	0
Myeloma		0	0	0		#DIV/0!	0	0	0		#DIV/0!	0	0	0		#DIV/0!	0	0	0		#DIV/0!	0	0	0		#DIV/0!	0	0	0		#DIV/0!	0	0	0		#DIV/0!	0	0	0		#DIV/0!	0	0	0		#DIV/0!	0	0	0
Other Cancer *		0	0	0		#DIV/0!	0	0	0		#DIV/0!	0	0	0		#DIV/0!	0	0	0		#DIV/0!	0	0	0		#DIV/0!	0	0	0		#DIV/0!	0	23	0		#DIV/0!	0	0	0		#DIV/0!	0	0	0		#DIV/0!	0	26	0
Ovarian Cancer	0.278049	820	228	27.8049		0.227273	814	185	22.7273		0.232927	820	191	23.2927		#DIV/0!	0	0	0		#DIV/0!	0	0	0		#DIV/0!	0	0	0		#DIV/0!	0	0	0		#DIV/0!	0	0	0		0.714634	820	586	71.4634		#DIV/0!	0	0	0
Pancreatic Cancer		0	0	0		#DIV/0!	0	0	0		#DIV/0!	0	0	0		#DIV/0!	0	0	0		#DIV/0!	0	0	0		#DIV/0!	0	0	0		#DIV/0!	0	0	0		#DIV/0!	0	0	0		#DIV/0!	0	0	0		#DIV/0!	0	0	0
Prostate Cancer		0	0	0		#DIV/0!	0	0	0		#DIV/0!	0	0	0		#DIV/0!	0	0	0		#DIV/0!	0	0	0		#DIV/0!	0	0	0		#DIV/0!	0	0	0		#DIV/0!	0	0	0		#DIV/0!	0	0	0		#DIV/0!	0	0	0
Sarcoma		0	0	0		#DIV/0!	0	0	0		#DIV/0!	0	0	0		#DIV/0!	0	0	0		#DIV/0!	0	0	0		#DIV/0!	0	0	0		#DIV/0!	0	0	0		#DIV/0!	0	0	0		#DIV/0!	0	0	0		#DIV/0!	0	0	0
Testicular Cancer		22	22	100			0	0	0			0	0	0			17	17	100			0	0	0			0	0	0			23	23	100			0	0	0			0	0	0			0	0	0
Sum		5110					4188					840					32					1631					377					820					2630					3982					3079
*Other Cancer: summarizes all cancer entities not mentioned separately
0 = Fold change ≤ 1.5 and/or p-value > 0,15
